# Supplementary material for: Machine Learning based Model Reveals the Metabolites Involved in Coronary Artery Disease
Source: Biomed Eng Comput Biol. 2025 Jul 8;16:11795972251352014. doi: 10.1177/11795972251352014 (PMC12246536; doi:10.1177/11795972251352014)
Supplement: sj-xlsx-2-bec-10.1177_11795972251352014 – Supplemental material for Machine Learning based Model Reveals the Metabolites Involved in Coronary Artery Disease [file sj-xlsx-2-bec-10.1177_11795972251352014.xlsx]

## Sheet: significant_p value
MetaboliteID	MetaboliteName	Mean (CAD)	Mean(control)	std (CAD)	std (control)	p-value(Mann-Whitney)	p-value(student test)	Diff_Mean(CAD-Control)	Super Pathway	Sub Pathway	PUBCHEM	HMDB	KEGG
V27665	1-methylnicotinamide	1.158	1.773	0.689	2.453	0.045	0.059	-0.615	Cofactors and Vitamins	Nicotinate and Nicotinamide Metabolism	457	HMDB0000699	C02918
V52867	X - 24546	1.02	1.601	1.276	2.696	0.03	0.131	-0.581	Unnamed	Unnamed	NA	NA	NA
V62277	hydroxy-CMPF*	2.003	2.57	2.683	2.22	0.038	0.223	-0.567	Lipid	Fatty Acid, Dicarboxylate	NA	NA	NA
V63683	branched-chain, straight-chain, or cyclopropyl 12:1 fatty acid*	0.991	1.47	0.566	1.022	0.007	0.002	-0.479	Partially Characterized Molecules	Partially Characterized Molecules	5282729	HMDB0010729	C21202
V38168	16a-hydroxy DHEA 3-sulfate	1.033	1.469	1.107	1.263	0.004	0.05	-0.436	Lipid	Androgenic Steroids	20848951	HMDB0062544	NA
V32425	dehydroepiandrosterone sulfate (DHEA-S)	0.792	1.216	0.551	0.764	< .001	< .001	-0.424	Lipid	Androgenic Steroids	12594	HMDB0001032	C04555
V32619	pregnenediol sulfate (C21H34O5S)*	0.84	1.243	0.807	0.764	< .001	0.007	-0.403	Lipid	Pregnenolone Steroids	NA	NA	NA
V49592	X - 11315	1.207	1.579	0.619	0.891	0.011	0.009	-0.372	Unnamed	Unnamed	NA	NA	NA
V32827	andro steroid monosulfate C19H28O6S (1)*	1.072	1.443	1.079	1.072	0.009	0.067	-0.371	Lipid	Androgenic Steroids	159663	HMDB0002759	NA
V62922	pregnenetriol sulfate*	0.787	1.158	0.525	0.731	< .001	0.002	-0.371	Lipid	Pregnenolone Steroids	129671303	HMDB0241920	NA
V37207	androstenediol (3alpha, 17alpha) monosulfate (2)	0.888	1.247	0.588	0.78	0.013	0.006	-0.359	Lipid	Androgenic Steroids	NA	NA	NA
V52524	X - 24328	0.872	1.206	0.53	0.572	< .001	0.001	-0.334	Unnamed	Unnamed	NA	NA	NA
V38170	pregnenolone sulfate	0.934	1.254	0.943	0.984	0.024	0.077	-0.32	Lipid	Pregnenolone Steroids	20845972	HMDB0000774	NA
V57591	beta-cryptoxanthin	1.502	1.819	2.169	1.381	0.012	0.361	-0.317	Cofactors and Vitamins	Vitamin A Metabolism	5281235	HMDB0033844	NA
V37211	androstenediol (3beta,17beta) monosulfate (1)	0.917	1.233	0.709	0.766	0.005	0.023	-0.316	Lipid	Androgenic Steroids	129670631	HMDB0186954	NA
V63436	(2 or 3)-decenoate (10:1n7 or n8)	0.942	1.241	0.543	0.887	0.048	0.028	-0.299	Lipid	Medium Chain Fatty Acid	NA	NA	NA
V62921	pregnenetriol disulfate*	0.914	1.212	0.808	0.974	0.009	0.074	-0.298	Lipid	Pregnenolone Steroids	129671303	HMDB0241920	NA
V46633	X - 12844	0.942	1.236	0.446	0.504	< .001	0.001	-0.294	Unnamed	Unnamed	NA	NA	NA
V46601	X - 11470	0.914	1.203	0.573	0.744	0.024	0.02	-0.289	Unnamed	Unnamed	NA	NA	NA
V52865	X - 24544	0.856	1.131	0.522	0.623	0.004	0.011	-0.275	Unnamed	Unnamed	NA	NA	NA
V62923	eicosenedioate (C20:1-DC)*	0.817	1.085	0.463	0.593	0.011	0.007	-0.268	Lipid	Fatty Acid, Dicarboxylate	75502	HMDB0242141	NA
V52603	1,2-dilinoleoyl-GPC (18:2/18:2)	0.912	1.179	0.459	0.564	0.009	0.006	-0.267	Lipid	Phosphatidylcholine (PC)	5288075	HMDB0008138	C00157
V57463	linoleoylcholine*	0.983	1.247	0.58	0.635	0.004	0.021	-0.264	Lipid	Fatty Acid Metabolism (Acyl Choline)	53481656	HMDB0013213	NA
V34409	stearoylcarnitine (C18)	0.962	1.22	0.468	0.514	0.003	0.006	-0.258	Lipid	Fatty Acid Metabolism (Acyl Carnitine, Long Chain Saturated)	52922056	HMDB0000848	NA
V53260	oleoylcholine	1.124	1.379	0.743	0.674	0.005	0.058	-0.255	Lipid	Fatty Acid Metabolism (Acyl Choline)	59040790	NA	NA
V20693	tartronate (hydroxymalonate)	1.068	1.319	0.528	0.491	0.009	0.01	-0.251	Xenobiotics	Food Component/Plant	45	HMDB0035227	C02287
V32562	pregnenediol disulfate (C21H34O8S2)*	0.957	1.207	1.067	0.862	0.004	0.172	-0.25	Lipid	Pregnenolone Steroids	121596229		NA
V52682	1-(1-enyl-palmitoyl)-2-linoleoyl-GPC (P-16:0/18:2)*	0.93	1.166	0.387	0.367	< .001	0.001	-0.236	Lipid	Plasmalogen	24779386	HMDB0011211	NA
V57636	carotene diol (2)	1.164	1.399	0.619	0.673	0.035	0.053	-0.235	Cofactors and Vitamins	Vitamin A Metabolism	5362770	HMDB0035928	NA
V53013	glycosyl-N-palmitoyl-sphingosine (d18:1/16:0)	0.904	1.137	0.35	0.321	< .001	< .001	-0.233	Lipid	Hexosylceramides (HCER)	14035030	HMDB0004971	C01190
V39831	eicosanedioate (C20-DC)	0.973	1.199	0.488	0.592	0.025	0.027	-0.226	Lipid	Fatty Acid, Dicarboxylate	75502	HMDB0242141	NA
V46115	21-hydroxypregnenolone disulfate	0.895	1.118	0.705	0.679	0.012	0.086	-0.223	Lipid	Pregnenolone Steroids	134595	HMDB0242133	NA
V47670	X - 18899	0.997	1.218	0.387	0.488	0.015	0.007	-0.221	Unnamed	unnamed	NA	NA	NA
V57637	carotene diol (3)	1.121	1.333	0.665	0.62	0.023	0.081	-0.212	Cofactors and Vitamins	Vitamin A Metabolism	NA	NA	NA
V52478	1-(1-enyl-palmitoyl)-2-oleoyl-GPC (P-16:0/18:1)*	0.95	1.156	0.413	0.393	0.002	0.007	-0.206	Lipid	Plasmalogen	24779384	HMDB0011210	NA
V52716	1-(1-enyl-palmitoyl)-2-palmitoyl-GPC (P-16:0/16:0)*	0.941	1.139	0.351	0.333	< .001	0.002	-0.198	Lipid	Plasmalogen	11146967	HMDB0011206	NA
V57474	sphingomyelin (d18:2/18:1)*	0.878	1.074	0.351	0.335	< .001	0.003	-0.196	Lipid	Sphingomyelins	52931155	NA	NA
V62104	gamma-glutamylcitrulline*	1.067	1.262	0.43	0.472	0.014	0.022	-0.195	Peptide	Gamma-glutamyl Amino Acid	NA	NA	NA
V52748	1-(1-enyl-stearoyl)-2-linoleoyl-GPE (P-18:0/18:2)*	1.003	1.194	0.447	0.457	0.019	0.025	-0.191	Lipid	Plasmalogen	52925079	HMDB0011376	NA
V52944	palmitoylcholine	1.093	1.281	0.71	0.659	0.041	0.146	-0.188	Lipid	Fatty Acid Metabolism (Acyl Choline)	151731	HMDB0240592
V34419	1-linoleoyl-GPC (18:2)	0.924	1.111	0.277	0.282	< .001	< .001	-0.187	Lipid	Lysophospholipid	11005824	HMDB0010386	C04230
V52468	1-stearoyl-2-linoleoyl-GPI (18:0/18:2)	0.945	1.127	0.384	0.4	0.007	0.014	-0.182	Lipid	Phosphatidylinositol (PI)	52928409	HMDB0009809	C00626
V36602	1-oleoyl-GPI (18:1)	1.164	1.343	1.101	0.552	< .001	0.284	-0.179	Lipid	Lysophospholipid	86289644	HMDB0242160
V52689	1-(1-enyl-palmitoyl)-2-arachidonoyl-GPC (P-16:0/20:4)*	1.016	1.181	0.298	0.458	0.008	0.022	-0.165	Lipid	Plasmalogen	24779388	HMDB0011220	NA
V52602	2'-deoxyuridine	1.011	1.174	0.52	0.502	0.029	0.089	-0.163	Nucleotide	Pyrimidine Metabolism, Uracil containing	13712	HMDB0000012	C00526
V53010	lactosyl-N-palmitoyl-sphingosine (d18:1/16:0)	0.885	1.048	0.278	0.282	0.002	0.002	-0.163	Lipid	Lactosylceramides (LCER)	53477895	HMDB0006750	C01290
V52454	1-palmitoyl-2-dihomo-linolenoyl-GPC (16:0/20:3n3 or 6)*	0.993	1.154	0.354	0.403	0.033	0.024	-0.161	Lipid	Phosphatidylcholine (PC)	53480685	HMDB0011219	NA
V63	cholesterol	0.987	1.148	0.31	0.251	< .001	0.003	-0.161	Lipid	Sterol	5997	HMDB0000067	C00187
V47153	sphingomyelin (d18:1/24:1, d18:2/24:0)*	0.958	1.113	0.28	0.253	< .001	0.002	-0.155	Lipid	Sphingomyelins	44260126 , 52931217	HMDB0012107 , HMDB0240635	C00550 ,
V35160	oleoylcarnitine (C18:1)	0.974	1.127	0.574	0.477	0.007	0.125	-0.153	Lipid	Fatty Acid Metabolism (Acyl Carnitine, Monounsaturated)	6441392	NA	NA
V44877	N-palmitoyl-sphingosine (d18:1/16:0)	0.973	1.121	0.319	0.321	0.004	0.015	-0.148	Lipid	Ceramides	5283564	HMDB0004949	C00195
V48492	behenoyl sphingomyelin (d18:1/22:0)*	0.983	1.129	0.303	0.302	0.005	0.011	-0.146	Lipid	Sphingomyelins	44260125	HMDB0012103	C00550
V52713	1-(1-enyl-palmitoyl)-2-palmitoleoyl-GPC (P-16:0/16:1)*	1.015	1.16	0.428	0.372	0.014	0.056	-0.145	Lipid	Plasmalogen	52923882	HMDB0011207	NA
V46409	X - 21364	0.908	1.053	0.523	0.439	0.043	0.113	-0.145	Unnamed	Unnamed	NA	NA	NA
V52452	1-stearoyl-2-linoleoyl-GPC (18:0/18:2)*	0.947	1.084	0.231	0.212	< .001	0.001	-0.137	Lipid	Phosphatidylcholine (PC)	6441487	HMDB0008039	C00157
V1561	alpha-tocopherol	1.032	1.169	0.291	0.411	0.037	0.038	-0.137	Cofactors and Vitamins	Tocopherol Metabolism	14985	HMDB0001893	C02477
V62851	hydroxypalmitoyl sphingomyelin (d18:1/16:0(OH))**	0.956	1.09	0.343	0.268	0.002	0.023	-0.134	Lipid	Sphingomyelins	NA	NA	NA
V52437	sphingomyelin (d18:2/24:1, d18:1/24:2)*	0.945	1.079	0.313	0.257	0.005	0.014	-0.134	Lipid	Sphingomyelins	52931215 ,	HMDB0240636, HMDB0240615	NA
V52434	palmitoyl dihydrosphingomyelin (d18:0/16:0)*	0.987	1.12	0.415	0.318	0.005	0.059	-0.133	Lipid	Dihydrosphingomyelins	9939965	HMDB0010168	C00550
V52436	tricosanoyl sphingomyelin (d18:1/23:0)*	0.996	1.129	0.464	0.286	0.002	0.071	-0.133	Lipid	Sphingomyelins	46891684	HMDB0012105	C00550
V37203	androstenediol (3beta,17beta) disulfate (2)	0.922	1.054	0.644	0.454	0.012	0.212	-0.132	Lipid	Androgenic Steroids	87120982	HMDB0240313	NA
V52710	1-linoleoyl-2-arachidonoyl-GPC (18:2/20:4n6)*	1.002	1.133	0.39	0.312	0.01	0.051	-0.131	Lipid	Phosphatidylcholine (PC)	24778979	HMDB0008147	C00157
V52474	1-(1-enyl-palmitoyl)-GPC (P-16:0)*	1.021	1.147	0.386	0.352	0.043	0.07	-0.126	Lipid	Lysoplasmalogen	52923882	HMDB0011207	NA
V62984	palmitoyl-sphingosine-phosphoethanolamine (d18:1/16:0)	0.946	1.072	0.368	0.341	0.02	0.059	-0.126	Lipid	Ceramide PEs	NA	NA	NA
V33961	1-stearoyl-GPC (18:0)	0.994	1.119	0.261	0.237	0.006	0.009	-0.125	Lipid	Lysophospholipid	24779527	HMDB0013122	C04230
V42459	sphingomyelin (d18:2/16:0, d18:1/16:1)*	0.971	1.091	0.32	0.245	0.004	0.027	-0.12	Lipid	Sphingomyelins	52931235 , 52931145	HMDB0240638 , HMDB0240613	NA
V37506	palmitoyl sphingomyelin (d18:1/16:0)	0.955	1.074	0.236	0.184	< .001	0.003	-0.119	Lipid	Sphingomyelins	9939941	HMDB0010169	C00550
V48493	sphingomyelin (d18:1/22:1, d18:2/22:0, d16:1/24:1)*	0.976	1.095	0.293	0.23	0.005	0.018	-0.119	Lipid	Sphingomyelins	52931203 , 52931237 , 52931202	HMDB0012104 , HMDB0240633 , HMDB0011694	C00550 ,
V48258	1-oleoyl-GPC (18:1)	1.01	1.128	0.278	0.267	0.012	0.022	-0.118	Lipid	Lysophospholipid	24779494	HMDB0061701	NA
V52433	sphingomyelin (d17:1/16:0, d18:1/15:0, d16:1/17:0)*	0.986	1.102	0.35	0.234	0.001	0.042	-0.116	Lipid	Sphingomyelins	10256256 , 52931139 , 52931137	HMDB0240685 , HMDB0240608 , HMDB0240617	NA
V47671	X - 18921	1.084	1.199	0.953	0.648	0.044	0.458	-0.115	Unnamed	Unnamed	NA	NA	NA
V52435	sphingomyelin (d18:2/23:0, d18:1/23:1, d17:1/24:1)*	0.986	1.096	0.34	0.251	0.011	0.054	-0.11	Lipid	Sphingomyelins	52931209 , 52931207	HMDB0240634 , HMDB0240614, HMDB0011696	NA
V48490	sphingomyelin (d18:1/20:0, d16:1/22:0)*	1.003	1.103	0.273	0.269	0.029	0.05	-0.1	Lipid	Sphingomyelins	44260124 , 52931183	HMDB0012102 , HMDB0240618	C00550 ,
V36594	1-linoleoyl-GPI (18:2)*	1.127	1.225	1.003	0.542	0.006	0.522	-0.098	Lipid	Lysophospholipid	121596221	NA	NA
V52615	sphingomyelin (d18:1/17:0, d17:1/18:0, d19:1/16:0)	1.02	1.115	0.387	0.293	0.021	0.147	-0.095	Lipid	Sphingomyelins	46891763 , 134727533, 52931151	HMDB0240609, HMDB0240620, HMDB0240622	NA
V52460	1-palmitoyl-2-linoleoyl-GPC (16:0/18:2)	0.945	1.039	0.268	0.222	0.009	0.045	-0.094	Lipid	Phosphatidylcholine (PC)	5287971	HMDB0007973	C00157
V57477	sphingomyelin (d18:1/22:2, d18:2/22:1, d16:1/24:2)*	0.933	1.027	0.328	0.263	0.039	0.098	-0.094	Lipid	Sphingomyelins	53481787 , 52931199	HMDB0013467 , HMDB0240669, HMDB0240672	C00550 ,
V37210	androstenediol (3beta,17beta) monosulfate (2)	1.071	1.159	0.858	0.574	0.04	0.528	-0.088	Lipid	Androgenic Steroids	NA	HMDB0240429	NA
V33955	1-palmitoyl-GPC (16:0)	0.989	1.076	0.254	0.212	0.015	0.05	-0.087	Lipid	Lysophospholipid	460602	HMDB0010382	C04230
V57365	myristoyl dihydrosphingomyelin (d18:0/14:0)*	1.003	1.082	0.514	0.367	0.05	0.346	-0.079	Lipid	Dihydrosphingomyelins	44260138	HMDB0012085	C00550
V37202	androstenediol (3beta,17beta) disulfate (1)	1.255	1.261	1.453	0.699	0.02	0.978	-0.006	Lipid	Androgenic Steroids	87120982	HMDB0240313	NA
V32342	adenosine 5'-monophosphate (AMP)	1.267	1.251	0.589	1.558	0.038	0.941	0.016	Nucleotide	Purine Metabolism, Adenine containing	6083	HMDB00045	C00020
V52636	X - 24422	1.356	1.339	0.461	1.848	0.003	0.942	0.017	Unnamed	Unnamed	NA	NA	NA
V15650	N1-methyladenosine	1.093	1.017	0.197	0.161	0.031	0.027	0.076	Nucleotide	Purine Metabolism, Adenine containing	27476	HMDB0003331	C02494
V1898	proline	1.033	0.942	0.242	0.248	0.046	0.048	0.091	Amino Acid	Urea cycle; Arginine and Proline Metabolism	145742	HMDB0000162	C00148
V62805	2,3-dihydroxy-5-methylthio-4-pentenoate (DMTPA)*	1.149	1.041	0.275	0.234	0.05	0.025	0.108	Amino Acid	Methionine, Cysteine, SAM and Taurine Metabolism	154603736	HMDB0240388	NA
V42420	erythronate*	1.185	1.072	0.315	0.294	0.037	0.05	0.113	Carbohydrate	Aminosugar Metabolism	2781043	HMDB0000613	NA
V57655	2'-O-methyluridine	1.081	0.967	0.275	0.355	0.009	0.056	0.114	Nucleotide	Pyrimidine Metabolism, Uracil containing	102212	HMDB0240328	NA
V33132	X - 11787	1.151	1.036	0.296	0.229	0.046	0.023	0.115	Unnamed	Unnamed	NA	NA	NA
V46173	aconitate [cis or trans]	1.046	0.931	0.26	0.204	0.015	0.01	0.115	Energy	TCA Cycle	643757	HMDB0000072	C00417
V49512	X - 23636	1.076	0.959	0.258	0.261	0.015	0.017	0.117	Unnamed	Unnamed	NA	NA	NA
V37114	N6-methyladenosine	1.084	0.964	0.255	0.221	0.008	0.008	0.12	Nucleotide	Purine Metabolism, Adenine containing	102175	HMDB0004044	NA
V35137	N2,N2-dimethylguanosine	1.142	1.018	0.308	0.246	0.032	0.02	0.124	Nucleotide	Purine Metabolism, Guanine containing	92919	HMDB0004824	NA
V6146	2-aminoadipate	1.166	1.037	0.47	0.527	0.048	0.167	0.129	Amino Acid	Lysine Metabolism	469	HMDB00510	C00956
V37455	glycerophosphoethanolamine	1.141	1.006	0.292	0.214	0.008	0.006	0.135	Lipid	Phospholipid Metabolism	5459861	HMDB0059660	NA
V34407	isovalerylcarnitine (C5)	1.165	1.026	0.496	0.612	0.039	0.178	0.139	Amino Acid	Leucine, Isoleucine and Valine Metabolism	6426851	HMDB0000688	NA
V62060	hydroxyasparagine**	1.185	1.045	0.353	0.222	0.041	0.014	0.14	Amino Acid	Alanine and Aspartate Metabolism	18645657	HMDB0341329	NA
V554	adenine	1.214	1.073	0.394	0.255	0.032	0.027	0.141	Nucleotide	Purine Metabolism, Adenine containing	190	HMDB0000034	C00147
V63339	(S)-a-amino-omega-caprolactam	1.118	0.967	0.326	0.216	0.007	0.005	0.151	Xenobiotics	Food Component/Plant	439823	NA	NA
V15720	N-acetylglutamate	1.034	0.876	0.411	0.308	0.034	0.023	0.158	Amino Acid	Glutamate Metabolism	70914	HMDB0001138	C00624
V36713	N6-carboxymethyllysine	1.142	0.982	0.497	0.419	0.038	0.067	0.16	Carbohydrate	Advanced Glycation End-product	123800	HMDB0240347	NA
V57	glutamate	1.119	0.956	0.316	0.372	0.025	0.012	0.163	Amino Acid	Glutamate Metabolism	33032	HMDB0000148	C00025
V54923	beta-citrylglutamate	1.201	1.036	0.342	0.365	0.004	0.013	0.165	Amino Acid	Glutamate Metabolism	189741	HMDB0241915	NA
V34456	gamma-glutamylisoleucine*	1.193	1.022	0.366	0.381	0.003	0.015	0.171	Peptide	Gamma-glutamyl Amino Acid	22885096	HMDB0011170	NA
V47905	X - 12026	1.205	1.024	0.499	0.467	0.021	0.047	0.181	Unnamed	Unnamed	NA	NA	NA
V1600	phosphoethanolamine	1.26	1.075	0.531	0.47	0.048	0.052	0.185	Lipid	Phospholipid Metabolism	1015	HMDB0000224	C00346
V56	cystine	1.181	0.99	0.303	0.22	< .001	< .001	0.191	Amino Acid	Methionine, Cysteine, SAM and Taurine Metabolism	67678	HMDB0000192	C00491
V46283	X - 15461	1.256	1.063	0.489	0.302	0.039	0.014	0.193	Unnamed	Unnamed	NA	NA	NA
V46632	X - 14056	1.162	0.968	0.477	0.397	0.014	0.02	0.194	Unnamed	Unnamed	NA	NA	NA
V35637	cysteinylglycine	1.118	0.922	0.479	0.459	0.025	0.027	0.196	Amino Acid	Glutathione Metabolism	439498	HMDB0000078	C01419
V63590	ascorbic acid 2-sulfate	1.31	1.113	0.534	0.401	0.048	0.029	0.197	Cofactors and Vitamins	Ascorbate and Aldarate Metabolism	54676864	HMDB0060649	NA
V48351	N1-methylinosine	1.278	1.081	0.531	0.371	0.038	0.025	0.197	Nucleotide	Purine Metabolism, (Hypo)Xanthine/Inosine containing	65095	HMDB0002721	NA
V46227	fructosyllysine	1.252	1.05	0.571	0.366	0.026	0.028	0.202	Amino Acid	Lysine Metabolism	18546378	HMDB0252495	C16488
V62963	X - 25519	1.265	1.057	0.536	0.36	0.036	0.017	0.208	Unnamed	Unnamed	NA	NA	NA
V39600	3-hydroxyhippurate	1.99	1.78	2.406	4.892	0.03	0.764	0.21	Xenobiotics	Benzoate Metabolism	450268	HMDB0006116	NA
V61858	ribulonate/xylulonate/lyxonate*	1.283	1.07	0.569	0.427	0.02	0.027	0.213	Carbohydrate	Pentose Metabolism	644110	HMDB0060255	C05412
V1419	5-methylthioadenosine (MTA)	1.28	1.067	0.426	0.367	0.003	0.005	0.213	Amino Acid	Polyamine Metabolism	439176	HMDB0001173	C00170
V49469	X - 23593	1.234	1.011	0.327	0.262	< .001	< .001	0.223	Unnamed	Unnamed	NA	NA	NA
V52447	1-stearoyl-2-arachidonoyl-GPE (18:0/20:4)	1.258	1.031	0.538	0.4	0.031	0.013	0.227	Lipid	Phosphatidylethanolamine (PE)	5289133	HMDB0009003	C00350
V46932	X - 12104	1.326	1.095	0.51	0.392	0.007	0.008	0.231	Unnamed	Unnamed	NA	NA
V57687	N,N,N-trimethyl-5-aminovalerate	1.191	0.958	0.574	0.302	0.007	0.009	0.233	Amino Acid	Lysine Metabolism	14274897	HMDB0240732	NA
V48195	fructose	1.24	1.007	0.455	0.37	< .001	0.004	0.233	Carbohydrate	Fructose, Mannose and Galactose Metabolism	439709	HMDB0000660	C00095
V62862	N6,N6-dimethyllysine	1.261	1.019	0.561	0.451	0.015	0.013	0.242	Amino Acid	Lysine Metabolism	193344	HMDB0341183	NA
V15443	glucuronate	1.377	1.131	0.549	0.419	0.009	0.009	0.246	Carbohydrate	Aminosugar Metabolism	444791	HMDB0000127	C00191
V20699	erythritol	1.325	1.07	0.463	0.342	0.003	0.001	0.255	Xenobiotics	Food Component/Plant	222285	HMDB0002994	C00503
V32350	1-methyl-4-imidazoleacetate	1.324	1.057	0.508	0.242	0.004	< .001	0.267	Amino Acid	Histidine Metabolism	127261991	HMDB0240628	NA
V32377	N-acetylneuraminate	1.24	0.971	0.439	0.261	< .001	< .001	0.269	Carbohydrate	Aminosugar Metabolism	75810	HMDB0002820	C05828
V62864	mannonate*	1.333	1.061	0.55	0.281	0.008	0.001	0.272	Xenobiotics	Food Component/Plant	3246006	HMDB0242119	C00514
V48341	1-dihomo-linolenylglycerol (20:3)	1.398	1.124	1.235	0.816	0.005	0.17	0.274	Lipid	Monoacylglycerol	53480986	HMDB0011577	NA
V53031	methylsuccinoylcarnitine	1.212	0.937	0.572	0.463	0.001	0.006	0.275	Amino Acid	Leucine, Isoleucine and Valine Metabolism	NA	NA	NA
V61868	1-ribosyl-imidazoleacetate*	1.413	1.128	0.566	0.319	0.009	0.002	0.285	Amino Acid	Histidine Metabolism	440569	HMDB0002331	C05131
V2342	serotonin	1.407	1.114	1.12	1.195	0.05	0.176	0.293	Amino Acid	Tryptophan Metabolism	5202	HMDB0000259	C00780
V32401	trigonelline (N'-methylnicotinate)	1.75	1.455	1.208	1.284	0.04	0.206	0.295	Cofactors and Vitamins	Nicotinate and Nicotinamide Metabolism	5570	HMDB0000875	C01004
V48153	mannose	1.298	0.994	0.536	0.252	< .001	< .001	0.304	Carbohydrate	Fructose, Mannose and Galactose Metabolism	439197	HMDB0000230	C00270
V63739	2-hydroxy-4-(methylthio)butanoic acid)	1.28	0.959	0.955	0.411	0.037	0.025	0.321	Amino Acid	Methionine, Cysteine, SAM and Taurine Metabolism	11427	HMDB0037115	NA
V1584	methyl indole-3-acetate	1.51	1.184	1.052	1.094	0.018	0.106	0.326	Xenobiotics	Food Component/Plant	74706	HMDB0029738	NA
V57461	argininate*	1.451	1.124	0.748	0.549	0.005	0.009	0.327	Amino Acid	Urea cycle; Arginine and Proline Metabolism	160437	HMDB0003148	NA
V587	gluconate	1.36	1.03	0.619	0.43	0.001	0.001	0.33	Xenobiotics	Food Component/Plant	10690	HMDB0000625	C00257
V48152	glucose	1.328	0.989	0.532	0.19	< .001	< .001	0.339	Carbohydrate	Glycolysis, Gluconeogenesis, and Pyruvate Metabolism	18950	HMDB00169	C00159
V43258	acisoga	1.414	1.064	0.741	0.493	0.014	0.004	0.35	Amino Acid	Polyamine Metabolism	129397	HMDB0061384	NA
V46512	X - 21467	1.267	0.914	0.76	0.388	0.022	0.003	0.353	Unnamed	Unnamed	NA	NA	NA
V62749	X - 25433	1.354	0.985	1.072	0.67	0.048	0.032	0.369	Unnamed	Unnamed	NA	NA	NA
V62819	N,N-dimethyl-5-aminovalerate	1.516	1.142	1.61	1.347	0.015	0.183	0.374	Amino Acid	Lysine Metabolism	NA	NA	NA
V32980	adrenate (22:4n6)	1.533	1.15	1.033	0.776	0.017	0.028	0.383	Lipid	Long Chain Polyunsaturated Fatty Acid (n3 and n6)	5497181	HMDB0002226	C16527
V34395	1-methylurate	1.574	1.178	1.096	0.932	0.034	0.04	0.396	Xenobiotics	Xanthine Metabolism	69726	HMDB0003099	C16359
V48885	arabitol/xylitol	1.491	1.084	2.395	0.286	0.017	0.221	0.407	Carbohydrate	Pentose Metabolism	6912	HMDB0002917	C00379
V62291	glucuronide of piperine metabolite C17H21NO3 (4)*	1.825	1.376	1.722	1.571	0.046	0.148	0.449	Xenobiotics	Food Component/Plant	NA	NA	NA
V62566	1-carboxyethylphenylalanine	1.405	0.913	0.873	0.512	< .001	< .001	0.492	Amino Acid	Phenylalanine Metabolism	5793	HMDB00122	C00031
V43266	2-aminophenol sulfate	1.807	1.31	1.668	1.941	0.014	0.14	0.497	Xenobiotics	Food Component/Plant	181670	HMDB0061116	NA
V15586	maltose	1.496	0.996	1.099	0.694	0.008	0.005	0.5	Carbohydrate	Glycogen Metabolism	10991489	HMDB0000163	C00208
V55017	4-hydroxyphenylacetylglutamine	1.521	1.003	1.184	0.6	0.004	0.005	0.518	Peptide	Acetylated Peptides	440731	HMDB0341271	NA
V47695	X - 12117	1.663	1.139	1.135	0.631	0.003	0.003	0.524	Unnamed	Unnamed	NA	NA	NA
V22138	homocitrulline	1.662	1.105	1.623	1.351	< .001	0.05	0.557	Amino Acid	Urea cycle; Arginine and Proline Metabolism	65072	HMDB0000679	C02427
V40703	prolylglycine	1.49	0.932	1.498	0.43	< .001	0.01	0.558	Peptide	Dipeptide	6426709	HMDB0011178	NA
V35172	orotidine	1.721	1.163	2.447	1.131	0.002	0.129	0.558	Nucleotide	Pyrimidine Metabolism, Orotate containing	92751	HMDB0000788	C01103
V63254	N2-acetyl,N6,N6-dimethyllysine	1.581	1.016	1.39	0.929	0.013	0.013	0.565	Amino Acid	Lysine Metabolism	NA	NA	NA
V47101	N-methylpipecolate	1.636	1.057	1.301	0.545	0.031	0.003	0.579	Xenobiotics	Bacterial/Fungal	NA	HMDB0341360	NA
V47342	X - 18345	1.705	1.108	1.701	0.847	0.032	0.022	0.597	Unnamed	Unnamed	NA	NA	NA
V40730	imidazole propionate	1.859	1.219	1.626	0.97	0.004	0.013	0.64	Amino Acid	Histidine Metabolism	70630	HMDB0002271	C20522
V48841	p-cresol glucuronide*	2.175	1.464	3.084	2.058	0.017	0.155	0.711	Amino Acid	Tyrosine Metabolism	154035	HMDB0011686
V48407	dopamine 3-O-sulfate	2.196	1.426	3.158	1.707	0.048	0.115	0.77	Amino Acid	Tyrosine Metabolism	122136	HMDB0006275	C13690
V52286	X - 24243	1.925	1.144	2.35	1.33	0.037	0.034	0.781	Unnamed	Unnamed	NA	NA	NA
V57747	3-methylglutaconate	2.002	1.18	3.462	0.555	0.018	0.09	0.822	Amino Acid	Leucine, Isoleucine and Valine Metabolism	1551553	HMDB0000522	NA
V46548	3-methylglutarylcarnitine (2)	2.06	1.196	2.844	0.719	0.026	0.033	0.864	Amino Acid	Leucine, Isoleucine and Valine Metabolism	128145	HMDB0000552	NA
V43400	2-piperidinone	2.073	1.191	2.385	1.393	0.007	0.019	0.882	Xenobiotics	Food Component/Plant	12665	HMDB0011749	NA
V15685	5-hydroxylysine	1.868	0.971	5.693	0.456	< .001	0.256	0.897	Amino Acid	Lysine Metabolism	3032849	HMDB0000450	C16741
V47664	X - 13658	2.666	1.753	3.494	5.475	< .001	0.279	0.913	Unnamed	Unnamed	NA	NA	NA
V35527	4-hydroxyhippurate	2.328	1.176	2.597	1.747	< .001	0.007	1.152	Xenobiotics	Benzoate Metabolism	151012	HMDB0013678	NA
V46592	X - 11299	3.625	2.431	12.499	3.458	0.011	0.502	1.194	Unnamed	Unnamed	NA	NA	NA
V40481	dihydroferulate	2.603	1.354	5.202	1.577	0.01	0.095	1.249	Xenobiotics	Food Component/Plant	14340	HMDB0062121	NA
V62524	dihydrocaffeate sulfate (2)	3.342	1.564	10.158	2.823	0.019	0.22	1.778	Xenobiotics	Food Component/Plant	49844181	HMDB0041721	NA
V46142	mannitol/sorbitol	3.746	1.698	5.269	3.469	< .001	0.017	2.048	Carbohydrate	Fructose, Mannose and Galactose Metabolism	5780	HMDB0000247	C00794
V1515	salicylate	16.964	6.595	40.175	28.687	0.027	0.119	10.369	Xenobiotics	Drug - Topical Agents	338	HMDB01895	C00805
V18281	2-hydroxyhippurate (salicylurate)	23.678	5.158	56.487	28.276	< .001	0.032	18.52	Xenobiotics	Benzoate Metabolism	10253	HMDB0000840	C07588
